# Supplementary material for: Shaping Phenolic Resin-Coated ZIF-67 to Millimeter-Scale Co/N Carbon Beads for Efficient Peroxymonosulfate Activation
Source: Molecules. 2024 Aug 27;29(17):4059. doi: 10.3390/molecules29174059 (PMC11397324; doi:10.3390/molecules29174059)
Supplement: Supplementary file 1 [file molecules-29-04059-s001.zip]

Archive with 1 entries (1 files):
- molecules-3104464-supplementary.pdf
